# Supplementary material for: Phytochemical Composition and Functional Properties of Brassicaceae Microgreens: Impact of In Vitro Digestion
Source: Int J Mol Sci. 2024 Nov 4;25(21):11831. doi: 10.3390/ijms252111831 (PMC11546364; doi:10.3390/ijms252111831)
Supplement: Supplementary file 1 [file ijms-25-11831-s001.zip]

Archive with 1 entries (1 files):
- ijms-3264893-supplementary.pdf
